# Supplementary material for: Synthesis of Alkyl/Aryloxymethyl Derivatives of 1,2,4-Triazole-3-Carboxamides and Their Biological Activities
Source: Molecules. 2024 Oct 11;29(20):4808. doi: 10.3390/molecules29204808 (PMC11509950; doi:10.3390/molecules29204808)
Supplement: Supplementary file 1 [file molecules-29-04808-s001.zip]

Archive with 1 entries (1 files):
- molecules-3237551-supplementary.pdf
